# Supplementary material for: Vesicular stomatitis forecasting based on Google Trends
Source: PLoS One. 2018 Jan 31;13(1):e0192141. doi: 10.1371/journal.pone.0192141 (PMC5792013; doi:10.1371/journal.pone.0192141)
Supplement: S1 Table — (XLSX) [file pone.0192141.s001.xlsx]

## Sheet: Sheet1
S1 Table. Outbreaks and Google Trends data in week.
week	outbreaks	Google trends data of keywords
		vesicular stomatitis	ulcers	blister	bliste rlip	lip blister	mouth ulcer	ulcer in mouth	inappetence	pyrexia	sore mouth	Lameness	papules	Vesicular lesions	Vesicular Stomatitis Virus	VSV
2014/5/18-24	1	6	88	82	75	71	77	66	23	19	89	91	78	26	29	60
2014/5/25-31	2	10	87	86	81	70	57	76	26	22	85	83	84	57	0	50
2014/6/1-7	1	19	86	87	78	77	82	71	88	20	92	61	89	28	31	67
2014/6/8-14	2	13	93	78	73	68	73	71	63	19	92	84	80	0	31	67
2014/6/15-21	1	13	87	89	92	84	65	74	26	21	93	59	82	56	31	71
2014/6/22-28	1	26	94	90	76	73	68	71	64	25	97	56	86	28	0	68
2014/6/29-7/5	2	21	88	94	97	66	84	76	40	14	94	74	89	29	33	60
2014/7/6-12	9	26	93	100	92	100	65	50	50	22	83	76	83	28	31	47
2014/7/13-19	30	49	91	86	87	72	71	85	75	14	91	98	91	28	31	78
2014/7/20-26	56	52	90	86	91	74	74	100	50	18	96	59	97	55	62	71
2014/7/27-8/2	65	100	95	88	88	81	79	77	100	19	92	64	85	55	61	81
2014/8/3-8/9	55	72	93	88	77	79	82	66	40	21	97	100	100	44	66	97
2014/8/10-16	60	99	84	82	74	67	82	72	25	21	95	60	78	41	45	83
2014/8/17-23	30	98	92	83	85	70	72	77	61	15	96	40	65	27	75	100
2014/8/24-30	28	70	89	81	69	69	79	53	49	21	100	92	77	27	45	96
2014/8/31-9/6	17	46	86	80	68	63	68	78	48	17	88	66	78	26	29	74
2014/9/7-13	6	33	83	72	59	56	63	67	58	21	91	61	93	26	42	85
2014/9/14-20	11	39	91	70	70	59	56	49	59	18	80	75	77	64	86	82
2014/9/21-27	2	18	86	72	68	58	78	51	0	16	90	65	81	39	43	73
2014/9/28-10/4	12	18	95	65	63	60	67	75	47	22	88	47	86	52	0	53
2014/10/5-11	9	27	91	66	79	72	70	75	70	14	89	47	64	64	29	72
2014/10/12-18	6	33	87	66	66	63	55	60	70	14	86	93	68	0	100	98
2014/10/19-25	7	48	92	64	50	59	67	85	35	19	98	46	72	38	57	92
2014/10/26-11/1	4	21	93	60	68	63	75	77	35	11	81	62	70	0	29	49
2014/11/2-8	10	6	91	58	63	59	63	49	57	13	96	58	64	38	56	87
2014/11/9-15	3	29	88	60	78	64	74	57	23	17	83	48	75	50	28	74
2014/11/16-22	2	24	94	58	86	73	63	61	81	16	90	54	71	51	42	62
2014/11/23-29	1	19	79	58	63	58	50	63	49	11	89	41	63	40	30	45
