# Supplementary material for: Vesicular stomatitis forecasting based on Google Trends
Source: PLoS One. 2018 Jan 31;13(1):e0192141. doi: 10.1371/journal.pone.0192141 (PMC5792013; doi:10.1371/journal.pone.0192141)
Supplement: S7 Table — (XLSX) [file pone.0192141.s007.xlsx]

## Sheet: Sheet1
S7 Table. The training and test set of threshold 5
set		Google trends data of keywords
	class	vesicular stomatitis	vesicle	blister	blister lip	lip blister	gum blister	tongue blister	mouth ulcer	ulcer in mouth	molar	pruritus	inappetence	anorexia	pyrexia	sore nose	sore mouth	excessivesalivation	lethargy	Lameness
Training	a	0	26	73	65	65	18	38	57	49	48	55	45	80	24	39	63	0	67	65
Training	a	0	34	67	51	51	36	45	68	49	46	50	52	80	10	61	78	0	79	33
Training	a	0	25	68	70	70	20	63	66	54	43	35	59	85	21	69	72	0	72	36
Training	a	0	49	67	55	55	61	36	56	56	42	54	66	67	22	46	64	0	55	30
Training	a	0	23	64	67	67	22	46	52	44	35	55	32	70	17	46	71	0	45	32
Training	a	0	14	69	59	59	27	29	80	80	18	30	32	47	36	64	79	0	41	39
Training	a	0	24	75	69	69	28	20	55	39	18	47	32	66	23	57	67	0	51	21
Training	a	0	13	78	69	69	51	45	65	41	23	31	32	60	55	54	67	0	62	21
Training	a	0	32	74	54	54	61	71	85	59	49	64	32	67	22	46	66	48	60	22
Training	a	0	27	65	64	64	39	21	74	22	45	45	33	71	32	48	61	24	58	36
Training	a	96	52	63	60	60	61	29	44	55	46	71	34	75	16	54	64	49	55	44
Training	a	31	11	81	60	60	45	46	78	54	20	35	33	51	42	69	76	80	34	19
Training	a	24	14	75	64	64	48	19	93	36	32	46	33	65	71	50	74	95	41	24
Training	a	24	49	75	65	65	50	43	53	28	40	42	33	66	11	48	73	50	59	29
Training	a	24	44	64	49	49	20	42	50	41	42	64	33	65	32	35	78	50	49	43
Training	a	24	36	67	49	49	20	50	49	28	43	69	33	62	55	37	66	50	54	51
Training	a	24	28	67	39	39	42	29	71	47	45	50	34	58	44	36	52	50	29	23
Training	a	24	18	66	40	40	21	30	71	39	33	28	37	58	23	45	64	39	69	31
Training	a	24	20	73	78	78	26	74	57	30	19	38	40	63	14	51	72	51	34	38
Training	a	24	23	84	69	69	81	47	79	55	24	44	43	67	29	68	89	64	55	38
Training	a	24	32	69	53	53	31	36	68	33	36	47	33	59	33	30	77	49	42	22
Training	a	24	35	70	44	44	21	29	51	19	37	50	33	62	33	24	61	25	50	30
Training	a	24	26	61	78	78	21	36	49	42	35	36	46	75	50	22	73	25	45	30
Training	a	24	18	63	40	40	23	38	73	50	23	56	52	67	46	52	64	26	60	23
Training	a	24	14	62	58	58	26	75	67	67	14	32	34	67	57	34	69	30	55	19
Training	a	24	15	84	41	41	83	29	92	57	16	58	34	54	30	61	64	33	60	60
Training	a	24	33	71	62	62	31	36	57	28	31	61	34	61	33	53	76	50	26	37
Training	a	24	22	74	64	64	41	22	50	64	35	43	34	65	33	43	63	40	61	22
Training	a	37	22	86	87	87	21	55	92	38	28	50	34	69	33	49	79	40	45	22
Training	a	49	11	82	68	68	31	88	74	28	27	69	34	58	34	36	65	40	56	30
Training	a	26	21	70	62	62	42	54	90	35	22	55	37	56	12	44	68	40	39	24
Training	a	24	11	86	93	93	53	38	64	64	13	26	40	65	71	39	90	32	58	29
Training	a	24	11	94	65	65	79	28	64	91	21	29	43	75	29	63	85	32	68	19
Training	a	25	35	82	39	39	26	22	68	35	35	66	0	59	44	49	77	25	50	60
Training	a	25	22	69	75	75	31	58	80	28	26	66	0	61	17	36	75	100	56	15
Training	a	25	13	72	42	42	62	22	50	43	21	73	0	65	51	38	61	25	37	30
Training	a	24	23	68	62	62	22	84	44	35	22	24	0	52	58	16	66	25	42	47
Training	a	24	14	74	54	54	26	28	54	54	15	20	43	55	57	55	84	25	37	38
Training	a	24	8	93	72	72	40	19	73	27	15	21	33	52	29	34	75	25	31	19
Training	a	24	20	71	42	42	41	29	64	42	26	46	33	56	11	59	89	25	37	15
Training	a	24	13	80	50	50	41	14	58	42	24	47	33	56	11	41	68	25	47	30
Training	a	24	22	79	79	79	31	59	67	38	27	62	68	59	50	48	71	25	62	38
Training	a	26	19	77	80	80	22	54	60	65	26	43	44	63	18	48	76	0	45	48
Training	a	30	6	75	65	65	33	56	64	49	19	35	44	67	36	32	88	0	45	59
Training	a	32	11	100	70	70	31	48	71	37	16	30	44	58	29	52	88	0	87	20
Training	a	24	18	90	79	79	31	37	50	38	28	43	34	67	34	36	75	0	45	53
Training	a	60	15	89	68	68	20	71	60	46	30	60	36	57	11	35	69	36	52	37
Training	a	97	13	76	100	100	20	36	54	19	23	32	37	56	11	43	81	25	71	22
Training	a	25	22	68	79	79	21	29	57	33	29	66	39	66	23	55	63	25	72	46
Training	a	25	20	70	67	67	21	38	88	44	22	47	40	61	40	23	90	44	50	31
Training	a	30	11	87	63	63	26	36	74	53	18	43	42	68	28	31	69	62	40	56
Training	a	39	14	87	77	77	20	63	67	26	19	34	42	64	14	33	74	62	82	37
Training	a	48	13	74	52	52	20	28	54	37	25	36	34	62	22	39	66	25	55	37
Training	a	24	22	77	47	47	20	43	75	65	33	58	34	64	22	26	60	25	58	30
Training	a	25	20	71	74	74	26	37	77	48	23	60	34	54	28	21	67	43	54	30
Training	a	76	25	73	47	47	22	38	74	74	22	52	0	62	23	41	68	26	42	16
Training	a	70	17	67	70	70	20	14	89	32	18	59	32	62	22	38	68	24	44	58
Training	a	60	11	80	73	73	26	27	67	41	14	45	71	61	28	52	86	24	53	19
Training	a	71	19	75	68	68	20	35	55	27	20	77	33	48	22	59	78	24	57	37
Training	a	72	19	67	41	41	20	36	67	32	20	52	35	62	27	58	66	25	55	15
Training	a	58	24	83	64	64	100	53	100	46	18	58	41	62	67	57	82	32	64	72
Training	a	23	31	78	49	49	30	21	68	32	29	43	33	66	38	54	78	36	74	43
Training	a	58	31	69	75	75	30	35	56	36	37	63	33	54	37	70	84	24	53	43
Training	a	47	26	66	76	76	20	21	78	46	36	51	33	66	54	55	80	24	44	15
Training	a	49	29	74	39	39	42	29	71	52	27	57	31	56	28	36	73	27	59	38
Training	a	59	16	84	36	36	38	18	58	35	19	56	31	62	27	60	89	28	39	74
Training	a	67	50	68	44	44	19	20	74	43	35	59	31	49	51	63	74	23	54	41
Training	a	45	30	64	41	41	38	27	59	26	45	71	62	56	52	68	73	23	61	21
Training	a	45	32	62	52	52	20	67	78	39	45	52	0	59	46	49	72	23	44	28
Training	a	23	46	66	56	56	20	35	45	41	40	46	0	60	21	52	68	25	53	43
Training	a	43	28	64	78	78	48	68	69	60	24	50	0	54	20	62	68	27	43	17
Training	a	28	38	76	48	48	24	25	35	49	41	60	0	54	38	54	69	29	58	43
Training	a	22	48	64	44	44	19	100	61	30	57	65	0	61	41	59	73	23	56	35
Training	a	22	76	54	47	47	37	39	63	25	58	63	0	61	35	64	65	22	47	40
Training	a	33	58	62	46	46	37	73	64	43	67	62	0	60	25	50	64	28	72	81
Training	a	45	66	59	33	33	24	33	54	26	67	94	62	57	36	68	62	33	54	35
Training	a	23	54	61	43	43	24	35	56	22	59	71	32	48	42	72	65	38	63	50
Training	a	44	33	68	62	62	24	42	85	82	44	61	0	53	39	71	71	23	78	26
Training	a	45	54	57	49	49	19	33	41	30	71	71	0	63	10	62	69	23	46	28
Training	a	45	84	57	44	44	19	13	39	39	78	54	0	58	26	62	65	23	68	27
Training	a	22	78	57	46	46	19	13	46	39	79	69	0	62	31	69	62	23	71	35
Training	a	22	51	56	39	39	19	27	39	20	70	57	47	61	21	56	63	23	52	28
Training	a	26	51	56	30	30	34	42	75	32	60	75	31	59	21	42	55	23	62	22
Training	a	22	50	70	55	55	24	33	52	27	48	55	31	68	19	100	79	23	49	17
Training	a	22	66	68	46	46	19	40	41	35	81	61	31	63	21	64	59	23	86	14
Training	a	23	62	60	44	44	19	66	67	30	86	83	0	59	41	48	70	23	41	55
Training	a	23	81	56	34	34	29	54	66	22	78	72	0	77	31	60	68	23	67	21
Training	a	23	74	57	45	45	20	27	49	46	74	55	0	74	21	51	53	23	65	21
Training	a	30	29	76	41	41	35	27	66	40	35	100	0	58	48	65	60	46	71	37
Training	a	29	60	73	50	50	49	61	51	39	51	82	0	65	33	50	75	30	70	36
Training	a	22	82	55	44	44	28	20	46	52	70	69	31	75	31	59	67	23	56	28
Training	a	22	72	55	59	59	19	20	75	39	83	64	31	71	30	62	57	23	63	21
Training	a	34	81	64	21	21	38	27	48	52	87	55	31	85	52	65	80	23	52	14
Training	a	23	61	52	40	40	39	28	59	32	63	50	32	66	38	36	72	24	66	29
Training	a	23	42	61	37	37	29	17	50	34	38	54	40	53	13	43	79	27	69	18
Training	a	23	47	67	45	45	29	17	64	39	56	54	31	62	20	47	71	30	57	27
Training	a	23	75	62	52	52	29	20	65	13	77	59	31	72	10	61	73	23	73	35
Training	a	33	79	58	64	64	19	33	71	47	89	72	31	64	41	62	67	23	70	27
Training	a	22	93	55	43	43	19	27	60	43	83	62	31	64	46	65	73	45	58	14
Training	a	66	59	52	43	43	20	28	48	23	61	59	32	54	11	60	75	59	41	29
Training	a	77	31	60	70	70	19	35	56	28	33	51	31	61	13	25	85	59	41	18
Training	a	87	34	64	63	63	19	17	59	25	50	51	31	81	33	63	72	59	57	27
Training	a	68	82	57	60	60	19	13	62	46	78	68	31	59	36	62	59	22	69	14
Training	a	22	61	61	48	48	19	46	68	25	89	76	31	75	15	70	64	22	91	41
Training	a	33	67	55	35	35	19	59	62	19	85	62	31	77	20	60	65	23	74	27
Training	a	22	85	50	39	39	38	34	57	35	85	74	31	77	31	54	65	23	79	28
Training	a	47	74	51	46	46	60	35	57	46	66	71	33	70	22	55	70	24	67	29
Training	a	45	34	65	20	20	25	18	51	34	42	38	31	40	40	52	85	27	22	18
Training	a	45	36	59	56	56	19	34	72	55	59	48	31	65	33	60	78	30	66	18
Training	a	45	50	57	51	51	19	27	54	43	85	62	31	84	20	43	72	46	71	21
Training	a	22	75	55	33	33	19	13	49	43	97	86	30	82	25	39	62	23	67	14
Training	a	44	72	54	43	43	38	20	47	30	90	60	34	85	26	60	84	24	68	68
Training	a	23	54	54	53	53	25	42	70	36	73	54	37	71	21	45	69	24	46	29
Training	a	29	29	62	47	47	25	44	96	45	38	57	40	61	33	50	53	60	38	18
Training	a	22	43	59	53	53	24	26	75	25	50	43	31	60	20	84	60	23	53	53
Training	a	22	88	59	38	38	28	39	79	38	87	49	31	85	25	64	66	23	36	27
Training	a	43	62	61	37	37	37	32	61	42	83	53	30	75	15	52	70	23	52	20
Training	a	30	65	50	40	40	19	26	79	34	94	47	30	73	10	48	60	23	58	20
Training	a	30	66	54	67	67	19	27	43	43	95	56	31	81	15	50	69	23	68	41
Training	a	30	45	38	61	61	41	14	68	60	62	42	31	61	11	26	52	27	47	37
Training	a	30	27	47	48	48	26	36	70	58	39	45	31	53	27	42	74	31	46	37
Training	a	22	79	52	39	39	37	34	54	35	83	61	31	68	26	72	65	23	66	28
Training	a	22	57	51	48	48	37	20	70	38	93	57	30	78	20	70	73	45	62	27
Training	a	21	85	53	34	34	37	45	62	29	84	52	30	81	29	38	72	22	52	20
Training	a	24	100	52	53	53	19	33	64	34	90	45	31	100	35	63	72	22	55	27
Training	a	26	62	47	80	80	27	14	67	27	64	85	33	69	21	58	86	24	66	14
Training	a	29	13	52	49	49	36	17	53	100	42	48	36	57	13	55	71	29	34	44
Training	a	36	48	52	68	68	24	51	66	27	55	40	39	80	13	70	61	32	56	26
Training	a	44	61	51	30	30	31	13	73	38	84	47	30	75	10	51	65	34	79	20
Training	a	44	48	56	54	54	38	13	67	26	80	52	30	81	41	78	64	46	100	21
Training	a	44	53	53	40	40	37	20	57	30	81	77	30	76	50	47	69	22	76	13
Training	a	23	65	42	70	70	19	33	38	57	90	59	30	84	20	51	71	22	57	20
Training	a	29	43	56	67	67	21	50	49	43	36	49	31	71	13	71	53	22	43	34
Training	a	36	35	52	70	70	23	16	48	24	51	31	32	82	25	66	86	22	48	51
Training	a	43	64	54	55	55	36	32	65	42	84	46	32	67	25	75	65	22	66	27
Training	a	59	63	52	59	59	49	35	66	23	100	59	32	85	16	72	79	22	71	58
Training	a	22	74	53	66	66	28	48	42	46	93	64	64	78	26	94	64	23	45	42
Training	a	22	69	47	59	59	28	20	54	77	86	68	31	90	41	96	70	23	48	20
Training	a	34	61	47	57	57	58	20	46	26	68	36	33	69	21	63	74	23	57	21
Training	a	22	32	54	82	82	23	25	61	37	30	26	35	73	13	73	83	26	45	17
Training	a	22	42	57	72	72	23	49	66	48	48	26	38	68	25	87	63	28	57	68
Training	a	22	57	51	60	60	19	20	32	34	68	49	31	82	35	69	71	34	62	20
Training	a	22	36	49	49	49	20	40	41	35	60	60	31	73	41	55	71	23	51	34
Training	b	30	14	79	77	77	26	46	62	35	19	26	0	69	28	36	80	31	60	57
Training	b	31	8	79	68	68	26	28	63	72	19	20	0	55	36	33	65	25	67	29
Training	b	61	30	81	61	61	20	29	73	47	28	50	0	50	100	26	77	25	50	15
Training	b	24	21	63	55	55	41	86	74	46	30	51	0	56	44	35	60	49	62	37
Training	b	24	11	68	65	65	21	29	57	28	27	41	0	63	11	44	77	25	51	30
Training	b	24	22	69	62	62	32	51	66	43	27	52	34	60	17	32	65	25	90	30
Training	b	77	18	82	41	41	43	38	52	25	21	54	38	55	17	35	78	26	58	47
Training	b	31	22	81	74	74	26	92	54	65	16	34	42	58	28	38	72	29	50	57
Training	b	31	14	90	63	63	26	18	65	45	18	43	33	73	21	74	69	31	37	57
Training	b	60	17	81	69	69	20	29	63	28	27	49	33	61	27	56	71	25	55	66
Training	b	72	26	80	50	50	62	36	77	28	27	65	33	59	38	43	76	25	58	44
Training	b	73	9	68	64	64	21	29	47	28	24	61	51	62	44	43	94	49	48	52
Training	b	50	18	68	52	52	23	15	59	34	21	47	70	59	12	37	69	49	36	15
Training	b	75	13	69	83	83	25	27	67	46	18	50	41	64	41	63	93	49	49	18
Training	b	76	14	82	60	60	28	18	80	44	17	49	33	54	49	29	74	49	70	19
Training	b	36	26	70	64	64	31	29	73	42	25	39	33	55	27	40	79	49	42	22
Training	b	36	9	72	56	56	46	36	89	28	27	47	33	53	17	60	84	25	61	60
Training	b	48	19	77	50	50	61	57	53	28	26	62	0	57	38	28	100	25	52	29
Training	b	73	26	69	46	46	22	87	74	42	25	24	0	55	33	28	64	25	40	45
Training	b	46	22	80	74	74	78	82	56	18	16	26	0	61	28	47	72	24	33	56
Training	b	61	19	85	46	46	26	21	83	41	15	60	0	59	42	66	76	24	60	57
Training	b	94	19	69	46	46	20	21	69	41	18	55	0	52	38	39	67	24	39	15
Training	b	24	20	70	56	56	21	36	54	28	20	52	34	53	61	40	74	25	40	30
Training	b	100	16	71	89	89	21	45	61	34	21	35	35	52	29	41	53	26	46	15
Training	b	60	5	81	69	69	51	63	64	52	14	34	42	58	21	63	87	62	49	19
Training	b	24	22	70	86	86	31	22	63	33	21	36	100	77	28	38	76	24	77	30
Training	b	83	21	80	60	60	40	35	69	64	18	55	33	61	16	53	74	24	60	29
Training	b	61	22	62	59	59	29	22	66	33	21	64	37	54	11	34	67	25	48	38
Training	b	73	16	71	54	54	38	44	66	40	18	50	39	56	27	46	59	29	48	37
Training	b	35	23	69	53	53	39	35	85	36	31	39	33	71	16	52	64	24	40	29
Training	b	29	26	76	34	34	25	18	63	34	16	55	31	42	13	44	67	30	42	27
Training	b	29	49	62	87	87	49	43	53	42	32	32	31	53	53	61	77	23	25	18
Test	a	27	17	79	66	66	18	49	77	79	32	43	38	81	24	82	82	0	56	100
Test	a	31	31	63	66	66	42	22	48	29	32	26	34	60	23	46	69	64	54	15
Test	a	24	19	70	52	52	21	14	91	46	37	36	40	62	16	63	78	25	55	29
Test	a	24	11	68	81	81	21	29	59	42	30	34	0	70	17	40	78	25	56	23
Test	a	34	12	86	39	39	44	41	66	30	15	48	44	54	39	21	72	0	75	85
Test	a	38	9	67	50	50	26	30	79	49	23	57	71	66	35	49	84	52	67	16
Test	a	27	24	76	59	59	23	64	84	42	30	51	31	62	31	61	65	28	56	41
Test	a	43	28	58	36	36	24	42	69	66	32	64	0	55	19	44	80	44	15	26
Test	a	24	90	53	71	71	20	43	74	28	59	89	0	63	11	52	60	24	57	22
Test	a	56	65	59	62	62	19	27	66	17	74	55	32	72	31	54	83	69	61	28
Test	a	22	83	49	45	45	37	33	70	51	94	86	30	84	35	41	72	22	57	47
Test	a	22	33	51	20	20	48	42	44	16	48	40	31	63	13	68	85	23	49	35
Test	a	23	53	48	52	52	19	13	46	33	73	42	31	72	26	51	57	23	64	14
Test	b	25	29	62	65	65	41	44	80	38	26	55	34	63	22	21	76	34	29	53
Test	b	60	26	68	78	78	20	58	49	37	30	52	33	44	28	47	68	49	50	30
Test	b	57	23	60	61	61	20	27	75	27	20	64	31	51	16	34	74	23	63	35
Test	b	22	84	57	51	51	19	20	39	45	86	67	31	77	36	48	69	23	68	21
